# Supplementary material for: Ectopic Expression of OsJAZs Alters Plant Defense and Development
Source: Int J Mol Sci. 2022 Apr 21;23(9):4581. doi: 10.3390/ijms23094581 (PMC9103030; doi:10.3390/ijms23094581)
Supplement: Supplementary file 1 [file ijms-23-04581-s001.zip]

Archive with 2 entries (2 files):
- Supplementary Figure S1-S6.pdf
- Supplementary Tables S1-S3.xlsx
